# Supplementary material for: Leveraging cfDNA fragmentomic features for the early detection of colorectal cancer
Source: Front Immunol. 2026 Jan 28;17:1705156. doi: 10.3389/fimmu.2026.1705156 (PMC12891135; doi:10.3389/fimmu.2026.1705156)
Supplement: Supplementary Table 1 — Clinical information of samples. [file Table1.xlsx]

## Sheet: Sheet1
Table S1. Clinical information of samples.
SampleID	Dataset	Status	Age	Gender	Stage	cfDNA (ng/ml)	Total reads	Q30 (%)	GC (%)	Mapping ratio (%)	Unique mapping ratio (%)	PCR Duplicates (%)	Depth	Read coverage
CRC0001	TDS	Benign	66	Male	NA	28.8	20570294	96.25	42	95.364	90.6766	4.85618	0.8195	0.5271
CRC0002	TDS	Benign	65	Female	NA	35.8	18781350	96.24	41	95.6654	91.5617	4.37715	0.7461	0.498
CRC0003	TDS	Benign	56	Female	NA	16.1	18546845	96.37	41	95.6798	91.4352	4.38891	0.7423	0.4972
CRC0004	TDS	Benign	65	Female	NA	32.6	20813857	96.41	41	95.6662	91.1991	4.80245	0.8295	0.5315
CRC0005	TDS	Benign	72	Male	NA	12	19329196	96.52	41	95.4625	91.3734	4.69147	0.795	0.5196
CRC0006	TDS	Malignant	55	Male	III	158.3	18767491	96.1	41	95.1923	90.7907	4.5563	0.7275	0.4891
CRC0007	TDS	Malignant	56	Male	III	114.2	19228311	96.38	41	95.2957	91.0325	4.54621	0.7824	0.5137
CRC0008	TDS	Malignant	70	Female	II	83.7	22840530	96.14	41	95.3855	91.2885	4.69741	0.8883	0.556
CRC0009	TDS	Malignant	81	Female	III	148.9	18937654	96.17	41	95.4054	91.2987	4.61907	0.7572	0.5031
CRC0010	TDS	Malignant	68	Male	III	125.4	23817116	96.08	41	95.0631	90.5986	4.8036	0.9086	0.5552
CRC0011	TDS	Malignant	86	Female	I	41.6	17661004	96.75	40	95.6461	91.3283	4.88229	0.7319	0.492
CRC0012	TDS	Malignant	66	Male	III	139.6	19154617	96.41	41	95.3125	91.3556	4.62557	0.7967	0.5204
CRC0013	TDS	Benign	36	Male	NA	14.6	19480918	96.58	40	95.4393	91.4475	4.77155	0.7937	0.5191
CRC0014	TDS	Malignant	69	Male	II	93.4	19074870	96.46	42	95.7958	91.2742	4.40774	0.7862	0.5133
CRC0015	TDS	Malignant	60	Male	III	95.4	18722432	96.65	41	95.213	90.7885	4.39857	0.7766	0.5121
CRC0016	TDS	Benign	33	Female	NA	23.1	17478162	96.48	41	95.4776	91.1339	4.75658	0.6891	0.4722
CRC0017	TDS	Benign	78	Male	NA	45.8	19591527	96.66	42	95.3384	91.0319	4.63284	0.8011	0.52
CRC0018	TDS	Benign	62	Male	NA	4.5	18292954	96.22	41	95.5974	90.7843	4.45702	0.7351	0.4939
CRC0019	TDS	Malignant	76	Female	II	69.8	18962763	96.32	41	95.49	91.282	4.46778	0.7393	0.4955
CRC0020	TDS	Benign	50	Male	NA	11.5	20782145	96.32	41	95.376	90.9504	4.69645	0.8248	0.53
CRC0021	TDS	Malignant	67	Male	III	110.9	18661934	96.42	41	95.3841	90.9411	4.63037	0.7677	0.5076
CRC0022	TDS	Benign	58	Female	NA	15.1	18419770	96.24	41	95.3734	91.4538	4.41363	0.7207	0.4862
CRC0023	TDS	Benign	56	Male	NA	25.4	16641797	96.44	41	95.3599	90.9887	4.32855	0.6726	0.4651
CRC0024	TDS	Malignant	54	Female	I	41	19375135	96.37	41	95.4102	91.4915	4.23743	0.7702	0.5083
CRC0025	TDS	Benign	49	Male	NA	17.2	18793089	96.25	41	94.9723	91.4705	4.48685	0.7446	0.496
CRC0026	TDS	Malignant	44	Female	III	121.7	18258792	96.4	42	95.5369	91.3793	4.39153	0.7262	0.4885
CRC0027	TDS	Malignant	70	Male	I	32.1	16932172	96.61	41	95.5324	90.6956	4.39151	0.697	0.476
CRC0028	TDS	Malignant	62	Female	III	150.6	19712258	96.65	41	95.6917	91.3064	4.76865	0.7924	0.5182
CRC0029	TDS	Malignant	67	Female	III	163.9	17911487	96.34	41	95.4661	91.7075	4.41114	0.6805	0.4683
CRC0030	TDS	Malignant	58	Male	IV	193.6	17965532	96.2	41	95.043	90.9239	4.55806	0.7072	0.4812
CRC0031	TDS	Benign	45	Male	NA	15.4	19794677	96.45	42	95.3597	90.7046	4.56576	0.7992	0.5165
CRC0032	TDS	Malignant	65	Male	II	86.5	20053758	96.55	41	95.2972	90.9308	4.83252	0.8116	0.5245
CRC0033	TDS	Benign	56	Male	NA	17	20442488	96.34	42	95.5288	90.9523	4.7482	0.839	0.534
CRC0034	TDS	Malignant	60	Male	I	28.7	22001261	96.3	41	95.3203	91.0466	4.83001	0.8818	0.5516
CRC0035	TDS	Benign	66	Female	NA	8.5	18993763	96.41	41	95.5049	91.0993	4.69716	0.7362	0.4929
CRC0036	TDS	Benign	64	Female	NA	16.2	20457004	96.53	42	95.6013	91.1439	4.75481	0.8195	0.5269
CRC0037	TDS	Malignant	54	Male	I	51.6	24254883	95.78	42	94.9531	90.432	4.78852	0.9764	0.5748
CRC0038	TDS	Malignant	59	Female	III	106.3	19451673	96.36	41	95.2648	91.5106	4.50458	0.7715	0.5097
CRC0039	TDS	Malignant	65	Female	II	75.4	19374020	96.36	41	95.3887	91.6004	4.23967	0.7691	0.5087
CRC0040	TDS	Malignant	69	Male	I	42.8	20583696	96.45	42	95.3473	91.0827	4.59482	0.831	0.5309
CRC0041	TDS	Malignant	79	Female	II	97.9	19172805	96.05	41	95.3577	90.8958	4.63444	0.7375	0.4944
CRC0042	TDS	Malignant	55	Female	II	59.2	18539523	96.46	42	95.7919	90.8993	4.81251	0.7486	0.4974
CRC0043	TDS	Malignant	86	Male	III	116.8	19222501	96.47	41	95.3476	91.3654	4.53205	0.7732	0.5093
CRC0044	TDS	Malignant	61	Male	I	36.1	21301882	96.42	41	95.4919	90.8482	5.23669	0.8608	0.5444
CRC0045	TDS	Benign	61	Male	NA	37.8	16716093	96.09	41	95.1103	91.4951	4.216	0.6612	0.4595
CRC0046	TDS	Benign	55	Female	NA	13.8	22576843	96.36	41	95.4416	91.677	4.84963	0.8995	0.5597
CRC0047	TDS	Benign	50	Male	NA	34.6	24666197	96.31	41	95.0486	91.0096	4.93364	0.9647	0.5819
CRC0048	TDS	Benign	67	Male	NA	15.3	23295265	96.41	42	95.167	90.5303	4.79051	0.9518	0.5744
CRC0049	TDS	Benign	39	Male	NA	15.6	20947832	96.06	42	95.3836	91.1374	4.5337	0.8242	0.5287
CRC0050	TDS	Malignant	45	Female	III	99.1	23223020	96.35	42	95.658	91.0709	5.08846	0.9192	0.5634
CRC0051	TDS	Benign	58	Male	NA	16.4	22025670	96.6	42	95.3212	91.0505	4.82466	0.9082	0.561
CRC0052	TDS	Benign	65	Male	NA	44.2	19415499	96.17	41	95.3631	90.7964	4.79308	0.7762	0.51
CRC0053	TDS	Benign	77	Male	NA	21.6	21169061	96.37	41	95.4198	91.1051	4.56918	0.8563	0.5419
CRC0054	TDS	Benign	54	Female	NA	32.1	21660672	96.52	41	95.35	91.3754	4.64908	0.8802	0.5523
CRC0055	TDS	Benign	66	Female	NA	3.2	19506830	95.96	41	95.2951	91.2186	4.44488	0.7549	0.5016
CRC0056	TDS	Malignant	53	Male	IV	167.8	21683085	96.35	41	95.2216	91.092	4.8223	0.8893	0.556
CRC0057	TDS	Benign	56	Male	NA	47.8	19868548	96.06	41	95.0033	91.0889	4.7091	0.7752	0.5108
CRC0058	TDS	Benign	60	Female	NA	26.4	21687666	96.31	42	95.4439	91.3785	4.62996	0.8532	0.5407
CRC0059	TDS	Malignant	40	Male	III	133.4	22381808	96.62	41	95.3372	90.7899	5.0595	0.903	0.5609
CRC0060	TDS	Malignant	62	Male	III	127.6	19771432	96.77	41	95.2653	90.7318	4.72267	0.8086	0.5243
CRC0061	TDS	Benign	72	Male	NA	24.8	18430601	96.21	40	95.3178	91.0732	3.98961	0.7093	0.4773
CRC0062	TDS	Malignant	40	Male	I	37.5	19777925	96.155	42	95.2807	90.863	4.34586	0.7601	0.4974
CRC0063	TDS	Malignant	77	Female	IV	246.1	22169310	96.31	41	95.4859	91.1993	4.67342	0.8339	0.5304
CRC0064	TDS	Malignant	80	Male	III	142.5	20435822	95.945	40	95.3678	91.1582	4.42642	0.8018	0.5177
CRC0065	TDS	Benign	68	Female	NA	14.7	20484570	96.155	41	95.5136	91.4057	4.33399	0.7876	0.5112
CRC0066	TDS	Benign	66	Female	NA	40.2	22708908	96.18	41	95.6818	91.597	4.53906	0.8768	0.5471
CRC0067	TDS	Benign	47	Female	NA	18.5	19349334	95.945	42	95.5866	90.886	4.48419	0.7528	0.4951
CRC0068	TDS	Benign	42	Female	NA	5.7	22388337	95.985	41	95.3903	91.0392	4.70564	0.8371	0.5301
CRC0069	TDS	Benign	56	Female	NA	14.1	22441732	96.125	41	95.4861	91.5208	4.48261	0.8716	0.5436
CRC0070	TDS	Benign	54	Female	NA	18.4	21909521	95.965	41	95.4757	91.4321	4.57488	0.8592	0.5416
CRC0071	TDS	Benign	73	Male	NA	16.4	22946075	96.18	42	95.5459	90.9869	4.70206	0.9054	0.5557
CRC0072	TDS	Benign	59	Female	NA	9.7	21430868	96.05	42	95.5047	91.3968	4.31247	0.8201	0.5228
CRC0073	TDS	Benign	31	Male	NA	12.3	20033345	96.03	41	95.1661	90.9621	4.19796	0.7948	0.5147
CRC0074	TDS	Benign	49	Male	NA	23.1	20834100	96.12	42	95.471	90.7581	4.44146	0.8129	0.517
CRC0075	TDS	Benign	61	Female	NA	11.3	21169576	96.42	41	95.4645	91.3284	4.54387	0.8229	0.5263
CRC0076	TDS	Benign	49	Male	NA	17.5	19083999	95.795	41	95.3796	90.6778	4.53145	0.7342	0.4882
CRC0077	TDS	Benign	68	Male	NA	12.2	22601186	96.205	41	95.4432	91.0566	4.4434	0.8882	0.5514
CRC0078	TDS	Benign	76	Male	NA	29.2	21045646	96.185	41	95.4621	90.9485	4.45549	0.8303	0.5286
CRC0079	TDS	Malignant	75	Male	III	156.7	19687429	96.115	41	95.5037	91.0981	4.37273	0.7932	0.514
CRC0080	TDS	Malignant	79	Female	III	120.3	22180763	95.825	41	95.517	91.3752	4.46351	0.8286	0.5281
CRC0081	TDS	Benign	53	Female	NA	18.1	19359362	96.055	41	95.8675	91.8335	4.11532	0.7379	0.4901
CRC0082	TDS	Benign	67	Female	NA	21.4	22009472	96.165	41	95.7877	91.4942	4.25946	0.8564	0.5402
CRC0083	TDS	Benign	61	Male	NA	7.8	18102071	96.115	40	95.4474	91.4406	3.57644	0.7102	0.4785
CRC0084	TDS	Malignant	68	Male	III	137.9	17069067	96.26	41	95.5265	91.2556	3.68157	0.6919	0.4703
CRC0085	TDS	Benign	88	Male	NA	20.6	19863512	96.225	41	94.9267	90.5796	3.98976	0.8028	0.5205
CRC0086	TDS	Malignant	45	Male	III	113.4	18794900	96.075	41	95.3558	91.0208	3.76544	0.7516	0.4963
CRC0087	TDS	Malignant	71	Male	II	90.8	17686572	96.33	41	95.1157	90.9702	3.85535	0.6876	0.4686
CRC0088	TDS	Benign	44	Male	NA	18.4	18702926	96.055	41	95.2589	91.1784	3.80147	0.7416	0.4934
CRC0089	TDS	Benign	58	Male	NA	4.2	16863208	96.04	41	95.3991	91.0286	3.65164	0.6578	0.4545
CRC0090	TDS	Benign	60	Female	NA	56.6	17775017	96.13	41	95.7341	91.3971	3.83036	0.6931	0.472
CRC0091	TDS	Malignant	50	Female	I	26.9	20026419	95.72	41	95.4976	91.5155	3.88026	0.7913	0.5148
CRC0092	TDS	Malignant	50	Female	I	43.1	20607097	96.235	41	95.2996	90.8368	4.31584	0.8223	0.5273
CRC0093	TDS	Malignant	66	Male	II	80.1	20158442	96.235	41	95.223	90.8321	4.0481	0.8186	0.5249
CRC0094	TDS	Benign	73	Male	NA	10.7	20261921	95.985	42	95.5824	91.1278	3.94708	0.8161	0.5232
CRC0095	TDS	Benign	65	Male	NA	17.9	25372775	96.285	42	95.2963	90.8481	4.6597	0.9903	0.584
CRC0096	TDS	Malignant	71	Male	III	103.7	22429021	96.2	41	95.359	91.0286	4.31782	0.8938	0.5528
CRC0097	TDS	Malignant	50	Female	III	147.2	24005765	96.225	41	95.4402	91.4946	4.3522	0.9339	0.5665
CRC0098	TDS	Malignant	69	Male	I	55.7	28211879	96.235	41	95.2098	91.2165	4.74425	1.128	0.6298
CRC0099	TDS	Malignant	64	Female	III	160.8	25079096	96.26	41	95.2953	91.4108	4.57027	0.9596	0.5766
CRC0100	TDS	Benign	78	Male	NA	27.8	22145316	96.345	41	95.0313	91.0221	4.53285	0.8936	0.5527
CRC0101	TDS	Benign	63	Male	NA	52.2	20559261	96.19	41	95.3541	90.6936	4.38296	0.7985	0.5138
CRC0102	TDS	Benign	65	Male	NA	43.6	23553545	96.235	41	95.3709	91.0999	4.46064	0.9217	0.5624
CRC0103	TDS	Benign	48	Male	NA	23.2	22483554	96.055	41	95.2959	91.4285	4.39575	0.9032	0.5572
CRC0104	TDS	Malignant	67	Female	I	43.4	23106234	96.22	41	95.3364	91.6992	4.40288	0.8878	0.5509
CRC0105	TDS	Benign	58	Male	NA	2.1	19039304	96.095	41	95.4248	90.7606	4.33284	0.7331	0.4859
CRC0106	TDS	Benign	53	Male	NA	23.6	20662568	96.185	41	95.1291	91.1244	4.30457	0.8135	0.5223
CRC0107	TDS	Malignant	74	Male	II	71.9	25163333	96.26	41	95.182	90.9817	4.82725	1.0006	0.5914
CRC0108	TDS	Benign	59	Male	NA	54.2	20930455	96.235	41	95.2735	91.1319	4.28636	0.8273	0.5282
CRC0109	TDS	Benign	73	Male	NA	26.8	20715177	96.355	41	95.1793	90.8133	4.26885	0.8104	0.522
CRC0110	TDS	Benign	42	Female	NA	18.9	21491466	96.2	41	95.6347	91.6271	4.34421	0.8156	0.5232
CRC0111	TDS	Benign	49	Male	NA	30.2	22411982	96.255	41	95.4248	91.1862	4.44593	0.8711	0.5449
CRC0112	TDS	Benign	63	Female	NA	11.7	21618076	95.85	41	95.6923	91.2086	4.40316	0.8363	0.5324
CRC0113	TDS	Benign	60	Male	NA	11.4	19146982	96.205	41	95.3572	91.0498	4.29736	0.7368	0.4893
CRC0114	TDS	Benign	63	Male	NA	17.2	22264149	96.175	41	95.6147	91.0324	4.56481	0.8778	0.5477
CRC0115	TDS	Malignant	60	Female	I	43.7	19915584	96.1	41	95.6056	91.5473	4.29224	0.7916	0.5146
CRC0116	TDS	Malignant	57	Male	II	85.9	24933358	96.075	41	95.1529	91.0451	4.64589	0.9654	0.5777
CRC0117	TDS	Benign	71	Female	NA	29.2	20251101	96.405	41	95.543	91.4894	4.2442	0.8023	0.5179
CRC0118	TDS	Benign	77	Male	NA	8.7	19783359	96.22	41	95.4047	91.2108	4.25112	0.78	0.5094
CRC0119	TDS	Malignant	86	Male	III	93.5	23947030	96.51	41	95.4135	91.1989	4.74846	0.9366	0.5672
CRC0120	TDS	Benign	60	Female	NA	15.2	22183553	96.265	41	95.5389	91.3623	4.52316	0.8462	0.534
CRC0121	TDS	Benign	60	Female	NA	10.2	18492825	94.85	41	95.4416	91.2561	3.23809	0.785	0.5178
CRC0122	TDS	Benign	54	Female	NA	18.3	18516774	94.71	41	95.3494	91.1585	3.49252	0.7731	0.5129
CRC0123	TDS	Benign	58	Female	NA	22.4	22396066	94.89	41	95.356	91.2274	3.56657	0.9468	0.5792
CRC0124	TDS	Benign	37	Male	NA	12	20036671	94.77	42	95.0338	90.8032	3.49926	0.8547	0.5434
CRC0125	TDS	Benign	55	Male	NA	13.2	20077576	94.74	42	95.0781	90.4308	3.55113	0.8515	0.5427
CRC0126	TDS	Benign	50	Male	NA	35.6	17667446	94.57	41	95.2923	90.7053	3.4833	0.742	0.498
CRC0127	TDS	Benign	69	Male	NA	4.7	17439186	94.75	41	95.1434	90.8983	3.23239	0.7515	0.5028
CRC0128	TDS	Malignant	86	Male	III	109.6	19766397	94.73	41	95.18	90.9801	3.50465	0.8424	0.5401
CRC0129	TDS	Malignant	62	Male	III	122.9	18703484	94.74	42	94.9675	90.9339	3.4008	0.8023	0.5237
CRC0130	TDS	Malignant	69	Male	I	53.8	19808495	94.62	42	95.1598	90.728	3.37865	0.8417	0.5382
CRC0131	TDS	Malignant	57	Female	III	135.2	21615126	94.71	42	95.269	91.6269	3.53681	0.9191	0.5679
CRC0132	TDS	Malignant	58	Male	II	95.7	19302182	94.47	41	94.9794	91.0651	3.36785	0.8193	0.5323
CRC0133	TDS	Benign	33	Male	NA	36.4	17505770	94.3	41	95.2863	91.1066	3.16581	0.7378	0.4967
CRC0134	TDS	Benign	51	Male	NA	16.2	19961255	94.63	41	95.2604	91.3015	3.33832	0.8628	0.5492
CRC0135	TDS	Benign	50	Female	NA	42.8	21493266	94.6	41	95.432	91.2172	3.47072	0.9052	0.5638
CRC0136	TDS	Benign	66	Male	NA	32.2	26912290	94.4	41	95.1609	90.9902	3.79503	1.1447	0.6422
CRC0137	TDS	Benign	66	Male	NA	18.2	19621076	94.59	41	94.8979	91.1412	3.38246	0.8409	0.5408
CRC0138	TDS	Benign	65	Male	NA	17.1	19763486	94.74	41	95.2282	91.0934	3.51359	0.8542	0.5454
CRC0139	TDS	Benign	68	Male	NA	25.2	17994501	94.27	41	95.249	90.9865	3.31188	0.7601	0.5073
CRC0140	TDS	Malignant	77	Female	I	19.2	21193676	94.4	41	95.333	91.6684	3.71994	0.8814	0.5559
CRC0141	TDS	Malignant	90	Male	III	140.8	23802116	94.6	41	95.0139	91.121	3.64297	1.0201	0.6046
CRC0142	TDS	Malignant	39	Female	II	64.8	18686525	94.23	41	95.1062	91.4045	3.44918	0.7615	0.5072
CRC0143	TDS	Benign	62	Female	NA	21.1	18097031	94.35	41	95.4065	91.5569	3.27159	0.759	0.5072
CRC0144	TDS	Benign	59	Male	NA	6.2	18963540	94.53	41	95.2621	91.0151	3.36238	0.817	0.53
CRC0145	TDS	Benign	56	Female	NA	18.4	21221425	94.62	41	95.4647	91.5124	3.60544	0.9011	0.5626
CRC0146	TDS	Benign	52	Male	NA	9.4	18472935	94.52	41	94.9593	90.8383	3.87062	0.7892	0.5185
CRC0147	TDS	Benign	60	Female	NA	26.6	23241330	94.5	41	95.4302	91.7427	3.38647	0.9808	0.5907
CRC0148	TDS	Benign	53	Male	NA	14.2	21278231	94.47	41	95.0648	91.1654	3.4678	0.9194	0.57
CRC0149	TDS	Benign	82	Male	NA	19.6	18942485	94.31	41	94.9842	91.2924	3.26441	0.8141	0.5298
CRC0150	TDS	Benign	64	Female	NA	11.8	18892321	94.33	41	95.1383	91.5888	3.3109	0.7788	0.5154
CRC0151	TDS	Benign	57	Female	NA	37.6	20111378	94.16	41	95.2511	91.3822	3.34113	0.8314	0.5354
CRC0152	TDS	Malignant	49	Male	III	153.4	21752166	94.56	41	94.9362	91.0646	3.62768	0.9193	0.5699
CRC0153	TDS	Malignant	73	Male	II	89.1	20710367	94.54	42	95.2826	90.9496	3.70387	0.8935	0.5583
CRC0154	TDS	Malignant	82	Female	III	118.5	19896444	94.5	41	95.2162	91.1312	3.33022	0.8315	0.5371
CRC0155	TDS	Benign	71	Male	NA	29.4	21624430	94.54	41	95.1039	91.1046	3.49211	0.9209	0.5702
CRC0156	TDS	Malignant	71	Male	III	128.3	23217186	93.74	41	94.8511	90.8298	3.4075	0.933	0.5737
CRC0157	TDS	Benign	87	Male	NA	24.6	20721655	94.42	41	94.8823	91.0668	3.15486	0.8946	0.5606
CRC0158	TDS	Malignant	59	Male	II	76.8	20526912	94.59	41	94.8655	90.734	3.47492	0.8759	0.5543
CRC0159	TDS	Malignant	70	Female	III	98.7	24154454	94.5	41	95.2941	91.0414	3.70406	1.0152	0.6029
CRC0160	TDS	Malignant	79	Male	III	111.7	19536834	94.18	41	94.9031	90.9512	3.26447	0.823	0.5335
CRC0161	TDS	Malignant	50	Female	III	124.6	24747183	94.55	41	95.0267	90.8606	3.63877	1.0282	0.6065
CRC0162	TDS	Benign	65	Male	NA	48.2	24828588	94.32	41	94.8953	90.6306	3.57958	1.0433	0.6105
CRC0163	TDS	Benign	66	Male	NA	21.4	23263541	94.45	42	94.9379	90.7056	3.51701	0.9884	0.5921
CRC0164	TDS	Benign	59	Male	NA	34	22062813	94.31	42	95.0073	90.4876	3.62579	0.9205	0.5673
CRC0165	TDS	Benign	62	Male	NA	2.3	21055889	94.29	41	95.1129	91.1854	3.21129	0.8932	0.5601
CRC0166	TDS	Benign	73	Female	NA	30.6	20259221	94.39	41	95.4262	91.6727	3.00357	0.8546	0.5453
CRC0167	TDS	Malignant	68	Male	I	33	19708012	94.43	41	95.2127	91.4573	3.20921	0.852	0.5448
CRC0168	TDS	Benign	69	Male	NA	17.4	22348710	94.42	41	94.9373	90.7863	3.49973	0.9482	0.5798
CRC0169	TDS	Benign	59	Male	NA	13	21675368	94.35	41	95.1051	91.1921	3.3016	0.9211	0.5698
CRC0170	TDS	Benign	55	Male	NA	10.5	17996986	94.24	41	94.8511	91.3145	3.19454	0.7572	0.5067
CRC0171	TDS	Benign	54	Male	NA	20.6	20858128	94.53	42	94.8552	90.4764	3.52731	0.8867	0.5566
CRC0172	TDS	Malignant	43	Female	III	131.5	15962602	94.18	41	95.2339	91.1395	2.95627	0.6769	0.4694
CRC0173	TDS	Malignant	77	Male	III	144.7	21871319	94.36	41	94.9077	91.0603	3.35273	0.9257	0.5713
CRC0174	TDS	Malignant	79	Female	III	157.6	20804927	94.12	41	95.1946	91.1117	3.24819	0.8452	0.5381
CRC0175	TDS	Malignant	72	Male	II	101.3	19472897	94.56	41	94.9866	91.1855	3.27536	0.8515	0.5442
CRC0176	TDS	Malignant	41	Female	II	57.6	19658277	94.5	41	95.204	91.4672	3.00229	0.8335	0.5379
CRC0177	TDS	Benign	65	Male	NA	49.8	18400729	94.7	41	94.934	90.9615	2.93676	0.7934	0.5219
CRC0178	TDS	Malignant	77	Female	III	105.4	16622715	94.61	41	95.3388	91.2954	2.86873	0.7056	0.483
CRC0179	TDS	Benign	64	Male	NA	27.1	16930958	94.55	41	95.0061	91.1243	2.79313	0.7242	0.491
CRC0180	TDS	Malignant	78	Male	III	115.9	20896978	94.605	41	94.8541	90.6469	2.80973	0.9165	0.5714
CRC0181	TDS	Malignant	74	Female	III	101.8	17829417	94.04	41	95.1335	91.3032	2.4045	0.7568	0.5081
CRC0182	TDS	Malignant	75	Male	II	92.7	19582729	94.275	41	95.011	90.9106	2.54796	0.8517	0.546
CRC0183	TDS	Malignant	78	Female	I	44.2	17685969	94.285	41	95.333	91.5217	2.38841	0.7593	0.5099
CRC0184	TDS	Benign	57	Female	NA	15.9	15295159	94.105	41	95.196	91.2115	2.34757	0.6486	0.4587
CRC0185	TDS	Malignant	83	Female	II	81.2	16843213	94.385	41	95.3707	91.5939	2.42656	0.7298	0.4962
CRC0186	TDS	Benign	64	Female	NA	36.4	18000853	94.28	41	95.3852	91.4495	2.46237	0.775	0.5155
CRC0187	TDS	Benign	48	Male	NA	22.8	25681726	94.135	41	94.9287	90.6354	3.36705	1.1065	0.6327
CRC0188	TDS	Malignant	70	Male	II	70.5	19935996	94.415	41	94.8992	91.0973	2.98447	0.8645	0.5519
CRC0189	TDS	Malignant	78	Male	I	68.9	20484955	94.355	41	94.9331	91.1161	2.7836	0.891	0.5616
CRC0190	TDS	Malignant	63	Female	III	149.3	22110338	94.225	41	95.2623	91.1565	3.13547	0.9305	0.5764
CRC0191	TDS	Benign	67	Male	NA	3.1	23905549	94.225	41	95.0237	91.154	3.40616	1.0251	0.6065
CRC0192	TDS	Benign	50	Male	NA	13.2	20418367	94.16	41	95.0143	90.8371	3.02675	0.8883	0.5607
CRC0193	TDS	Benign	52	Male	NA	18.2	18185166	94.375	41	95.0446	91.3432	2.77815	0.7881	0.5211
CRC0194	TDS	Benign	58	Female	NA	35.4	20658943	94.34	41	95.2763	91.3875	3.19226	0.8784	0.557
CRC0195	TDS	Malignant	53	Female	II	87.8	18645601	94.205	41	95.0904	91.5676	2.88198	0.7998	0.5266
CRC0196	TDS	Benign	54	Female	NA	12.5	22900697	94.42	41	95.125	91.4906	3.32571	0.9743	0.5915
CRC0197	TDS	Malignant	78	Female	I	39.9	24332837	92.65	42	94.7592	91.6703	2.09106	1.0488	0.6142
CRC0198	TDS	Malignant	61	Male	II	98.4	25951030	92.41	42	94.9154	91.4747	2.37481	1.138	0.6387
CRC0199	TDS	Malignant	74	Male	III	162.5	22239110	92.32	41	94.627	91.2764	1.87585	0.9717	0.5892
CRC0200	TDS	Malignant	71	Male	III	96.3	22812197	92.3	41	94.6874	91.317	2.07575	0.9785	0.5924
CRC0201	TDS	Malignant	60	Female	III	107.2	25878239	92.46	42	94.8768	91.4004	2.19461	1.1055	0.6313
CRC0202	TDS	Benign	65	Male	NA	26.6	22582667	92.11	42	94.459	91.3625	1.80148	0.9857	0.5909
CRC0203	TDS	Malignant	79	Male	IV	187.9	23428028	91.41	42	94.3886	91.1457	1.64885	0.9829	0.5909
CRC0204	TDS	Benign	30	Male	NA	52.8	21493087	92.56	42	94.7658	91.213	2.0263	0.9239	0.5728
CRC0205	TDS	Benign	69	Male	NA	34.8	23519717	92.71	41	94.6536	91.0466	2.05835	1.0295	0.6088
CRC0206	TDS	Malignant	78	Male	III	119.6	24759749	92.36	42	94.4052	90.9958	2.16237	1.0704	0.619
CRC0207	TDS	Benign	51	Male	NA	19.2	23801990	92.11	41	94.5359	91.283	2.1501	1.0215	0.6069
CRC0208	TDS	Malignant	86	Male	I	41.3	24532699	92.57	42	94.592	91.3043	1.92209	1.0694	0.6207
CRC0209	TDS	Benign	68	Female	NA	40.4	21882567	92.74	42	95.0254	91.7636	1.85843	0.9464	0.5805
CRC0210	TDS	Benign	69	Male	NA	16.3	23509639	92.19	42	94.6028	90.8113	1.89141	1.0181	0.6041
CRC0211	TDS	Benign	73	Male	NA	5.5	21916478	92.7	41	94.7328	91.3499	1.81365	0.959	0.5855
CRC0212	TDS	Benign	53	Male	NA	14	21192527	92.16	42	94.5017	91.1122	1.76211	0.9189	0.5711
CRC0213	TDS	Benign	53	Female	NA	17.4	23818410	92.44	42	94.7344	91.781	1.79217	1.0177	0.6043
CRC0214	TDS	Benign	63	Male	NA	11.2	23456477	92.43	42	94.3987	91.2397	1.9317	1.0229	0.6061
CRC0215	TDS	Malignant	67	Male	I	25.8	20921752	92.24	41	94.3624	91.0372	1.79936	0.9061	0.5672
CRC0216	TDS	Benign	52	Female	NA	25.8	24515083	92.36	41	94.6684	91.5396	1.96874	1.0545	0.6165
CRC0217	TDS	Benign	70	Female	NA	10.4	23450947	92.5	42	94.7398	91.6464	1.90204	1.0116	0.6027
CRC0218	TDS	Benign	78	Male	NA	12.1	23238257	92.38	42	94.268	91.352	1.82471	1.0151	0.6035
CRC0219	TDS	Benign	70	Male	NA	47.4	24810377	92.74	42	94.3886	91.3723	2.07959	1.0697	0.6206
CRC0220	TDS	Benign	76	Male	NA	29.1	22730955	92.57	41	94.9023	91.3286	1.80389	0.999	0.5985
CRC0221	TDS	Benign	62	Male	NA	14.3	19265125	92.93	41	94.2356	91.0347	2.30525	0.8406	0.5423
CRC0222	TDS	Benign	50	Female	NA	8.2	24469052	92.32	41	94.7233	91.487	2.23067	1.0325	0.6094
CRC0223	TDS	Benign	63	Female	NA	32.8	24237132	92.79	42	94.7298	91.5763	1.96868	1.046	0.6129
CRC0224	TDS	Malignant	48	Female	III	130.7	24533783	91.81	41	94.7938	91.6555	2.10895	1.0223	0.6067
CRC0225	TDS	Malignant	85	Female	I	49.9	24418246	92.47	41	94.7296	91.5323	2.11609	1.0375	0.6098
CRC0226	TDS	Malignant	66	Male	III	138.4	25623432	92.45	41	94.4808	91.3911	2.14435	1.1	0.6299
CRC0227	TDS	Malignant	51	Female	III	151.9	24260071	92.17	41	94.7042	91.6095	1.9251	1.0184	0.6049
CRC0228	TDS	Malignant	63	Male	III	164.8	29824600	92.53	41	94.6204	91.2331	2.20191	1.2935	0.6821
CRC0229	TDS	Malignant	73	Male	I	40.3	22611169	92.71	42	94.4417	91.3974	2.01748	0.9858	0.5936
CRC0230	TDS	Benign	52	Male	NA	28.8	23690913	92.4	41	94.5891	91.2409	2.03502	1.0159	0.6049
CRC0231	TDS	Benign	51	Female	NA	14.4	23818619	92.56	41	94.593	91.6197	2.01261	1.0121	0.6032
CRC0232	TDS	Benign	59	Male	NA	13.5	23604275	92.44	42	94.7372	91.3703	1.90646	1.032	0.6088
CRC0233	TDS	Malignant	79	Female	III	94.8	21927567	92.46	42	94.8473	91.957	1.67872	0.937	0.577
CRC0234	TDS	Benign	66	Female	NA	15.8	26036963	92.16	41	94.7876	91.4507	2.03409	1.1029	0.6318
CRC0235	TDS	Benign	61	Male	NA	15.3	24032698	92.75	42	94.5037	91.334	2.00111	1.0502	0.6146
CRC0236	TDS	Benign	53	Female	NA	19.6	23065874	91.74	42	94.9225	91.529	2.16917	0.974	0.59
CRC0237	TDS	Benign	66	Male	NA	9.7	23929387	92.4	42	94.5144	91.471	1.80375	1.0529	0.6152
CRC0238	TDS	Benign	72	Male	NA	16.4	25820658	92.53	42	94.5856	91.2615	2.04885	1.1354	0.6404
CRC0239	TDS	Benign	45	Male	NA	18.1	23329838	92.35	41	94.4917	90.8297	2.142	1.0104	0.6026
CRC0240	TDS	Malignant	51	Female	III	108.5	25570385	92.32	41	94.8264	91.5023	2.10416	1.0768	0.6234
CRC0241	TDS	Benign	46	Female	NA	24.1	27378854	92.7	42	94.7212	91.5646	2.16873	1.1864	0.6546
CRC0242	TDS	Benign	67	Female	NA	19.4	25132785	92.3	42	95.0303	91.3468	1.98777	1.0719	0.6209
CRC0243	TDS	Malignant	59	Male	III	117.3	26974036	92.39	42	94.721	91.0459	2.19268	1.1814	0.6523
CRC0244	TDS	Benign	38	Male	NA	18	27340557	92.39	41	94.6696	91.4119	2.38689	1.1904	0.6559
CRC0245	TDS	Benign	70	Female	NA	11.4	27628323	92.39	42	94.7539	91.6029	2.33865	1.1809	0.6526
CRC0246	TDS	Benign	70	Male	NA	21.8	28148788	92.67	41	94.7606	91.4646	2.44957	1.2241	0.6643
CRC0247	TDS	Malignant	81	Female	III	123.8	18322533	92.16	41	94.7048	91.6733	1.91695	0.7785	0.5164
CRC0248	TDS	Benign	73	Male	NA	16.8	24254927	91.55	42	94.3331	91.0954	1.92189	1.0619	0.6179
CRC0249	TDS	Malignant	77	Male	IV	251.4	28939498	92.43	41	94.716	91.2118	2.49674	1.2634	0.6748
CRC0250	TDS	Malignant	49	Female	III	136.1	27017881	92.3	41	94.805	91.7277	2.46195	1.1486	0.644
CRC0251	TDS	Malignant	72	Male	III	142.9	30905538	92.35	41	94.6531	90.9941	2.60079	1.3439	0.694
CRC0252	TDS	Benign	34	Female	NA	11.4	28384513	92.54	41	94.9229	91.833	2.30448	1.2378	0.6681
CRC0253	TDS	Malignant	80	Male	I	46.8	30275604	93.1	41	94.8172	91.2453	2.65191	1.3282	0.69
CRC0254	TDS	Malignant	66	Male	I	30.2	26163311	92.68	41	94.5346	90.9039	2.60021	1.1237	0.6371
CRC0255	TDS	Benign	50	Male	NA	43.4	22977095	92.47	42	94.7529	91.465	2.01604	0.9873	0.5925
CRC0256	TDS	Benign	67	Male	NA	37.4	27078431	92.62	41	94.6368	91.0036	3.24955	1.1456	0.6428
CRC0257	TDS	Malignant	65	Male	I	43.6	23719096	92.99	41	94.4837	91.0549	2.74746	1.0251	0.6072
CRC0258	TDS	Malignant	56	Female	III	159.7	22640648	92.48	42	95.0864	91.689	2.53231	0.9626	0.5846
CRC0259	TDS	Malignant	73	Female	I	71.3	21378207	92.99	41	95.0936	91.6401	2.47759	0.924	0.5716
CRC0260	TDS	Benign	34	Male	NA	21.2	21561188	93.04	41	94.6491	91.1334	2.21913	0.9365	0.5776
CRC0261	TDS	Benign	75	Male	NA	3.5	26793289	92.89	41	94.5828	90.9993	2.89237	1.1588	0.6474
CRC0262	TDS	Malignant	63	Male	III	100.7	25761785	92.53	42	94.7502	90.952	5.4369	1.0777	0.6191
CRC0263	TDS	Malignant	66	Male	III	112.6	28004980	92.94	42	94.6624	91.1119	2.83337	1.2198	0.6623
CRC0264	TDS	Malignant	72	Male	III	121.4	24570686	92.92	41	94.7578	91.256	2.69657	1.0634	0.6188
CRC0265	TDS	Benign	71	Male	NA	6.7	27011309	92.57	41	94.6757	90.9148	3.37635	1.1546	0.6448
CRC0266	TDS	Benign	70	Male	NA	9.2	23547470	92.86	41	94.539	91.1066	2.62817	1.0096	0.6017
CRC0267	TDS	Malignant	84	Female	III	129.5	21567619	92.48	41	94.9329	91.3788	2.1518	0.9121	0.5684
CRC0268	TDS	Malignant	62	Female	III	134.8	22629794	92.92	41	94.6545	91.4166	2.36223	0.9653	0.5871
CRC0269	TDS	Malignant	67	Female	II	62.3	26781044	92.75	42	94.8994	91.4841	2.60071	1.1365	0.6393
CRC0270	TDS	Malignant	47	Female	III	146.3	25239130	92.27	42	94.7871	91.4356	2.3878	1.051	0.614
CRC0271	TDS	Malignant	66	Male	III	154.6	22643061	92.45	41	94.335	90.5424	2.49109	0.9725	0.5897
CRC0272	TDS	Malignant	56	Male	III	90.3	23390951	93.15	41	94.5767	91.2061	2.26159	1.0321	0.6104
CRC0273	TDS	Benign	55	Female	NA	31.3	23649013	92.75	41	95.0667	91.4641	2.54039	0.9999	0.5984
CRC0274	TDS	Benign	51	Female	NA	27.6	24052253	93.08	42	94.8163	91.6131	2.43614	1.0397	0.6106
CRC0275	TDS	Benign	73	Male	NA	12.4	23576533	92.82	41	94.7195	91.0694	2.61239	1.0273	0.6076
CRC0276	TDS	Benign	56	Male	NA	15.7	25536954	92.82	41	94.5825	91.3561	2.76353	1.1171	0.6352
CRC0277	TDS	Benign	52	Male	NA	53.6	20963399	93.01	42	94.3239	90.8335	2.26699	0.9158	0.5688
CRC0278	TDS	Malignant	66	Male	II	90.2	18976499	93.09	41	94.6516	91.3986	1.99291	0.8443	0.5428
CRC0279	TDS	Malignant	77	Female	II	78.5	17797567	92.88	41	94.5735	91.3342	2.01465	0.766	0.5117
CRC0280	TDS	Malignant	72	Male	I	45.9	20320132	92.96	42	94.7588	90.9379	2.22418	0.8912	0.5601
CRC0281	TDS	Malignant	81	Male	I	24.1	21584665	92.77	42	94.5738	91.233	2.05588	0.9399	0.578
CRC0282	TDS	Malignant	82	Male	III	103.2	20554523	92.14	42	94.2541	90.7149	1.99926	0.8604	0.5471
CRC0283	TDS	Benign	64	Male	NA	36.2	18835647	92.93	42	94.4751	91.4522	1.79803	0.8329	0.5368
CRC0284	TDS	Malignant	68	Female	III	116.1	19831132	93.05	41	94.783	91.4691	2.18737	0.8642	0.5501
CRC0285	TDS	Benign	67	Male	NA	18.6	23425662	93	41	94.5947	90.9985	2.25194	1.0244	0.6065
CRC0286	TDS	Malignant	58	Female	III	125.9	20260235	93.06	42	94.9728	91.6027	1.98386	0.88	0.5561
CRC0287	TDS	Benign	58	Female	NA	25.6	23504981	91.67	42	94.7038	91.8047	1.73765	1.0123	0.6018
CRC0288	TDS	Benign	51	Male	NA	30.4	24251678	93.06	42	94.5299	91.0043	2.6653	1.0573	0.6161
CRC0289	TDS	Benign	47	Female	NA	39.6	23787763	92.33	41	94.9235	91.1711	2.27439	0.9889	0.5952
CRC0290	TDS	Malignant	56	Male	IV	209.8	24416801	92.31	42	94.6283	91.2073	2.09936	1.049	0.6143
CRC0291	TDS	Malignant	44	Male	III	132.3	24889174	92.84	41	94.8281	91.5243	2.60892	1.07	0.6223
CRC0292	TDS	Malignant	61	Male	III	139.7	28479176	93.1	41	94.5728	91.2711	2.75285	1.2357	0.6666
CRC0293	TDS	Malignant	80	Female	III	148.2	26452044	92.59	41	94.7184	91.3239	2.46244	1.099	0.6292
CRC0294	TDS	Benign	71	Male	NA	42.2	24095096	93.01	41	94.7142	91.5397	2.12564	1.0588	0.618
CRC0295	TDS	Malignant	66	Male	III	161.9	26941235	92.98	41	94.5083	91.0721	2.38395	1.1695	0.6492
CRC0296	TDS	Malignant	77	Male	III	97.4	24165940	92.74	41	94.7926	91.3056	2.45133	1.0387	0.6118
CRC0297	TDS	Malignant	64	Male	III	110.2	24982381	93.21	41	94.7398	91.4436	2.58112	1.0959	0.6279
CRC0298	TDS	Malignant	68	Female	III	114.7	23212419	92.98	42	94.7646	91.4398	2.2213	0.9886	0.5943
CRC0299	TDS	Malignant	39	Male	III	127.1	21121864	93.14	41	94.6616	91.2547	2.24498	0.9208	0.5708
CRC0300	TDS	Malignant	65	Female	I	43.8	21075638	92.93	41	94.998	91.2289	2.0997	0.9033	0.5652
CRC0301	TDS	Malignant	68	Male	II	103.7	23443564	92.83	42	94.6587	91.0917	2.15301	1.0151	0.6031
CRC0302	TDS	Malignant	56	Male	I	40.7	20719771	92.83	41	94.549	91.2613	2.01164	0.9007	0.5645
CRC0303	TDS	Malignant	66	Male	II	54.9	25516539	92.66	41	94.6091	91.1071	1.95118	1.1053	0.6313
CRC0304	TDS	Malignant	79	Male	III	135.6	23880270	92.97	41	94.8014	91.1606	2.23155	1.0454	0.6136
CRC0305	TDS	Malignant	32	Female	III	141.3	21502268	92.04	42	94.8561	91.5682	1.69299	0.9359	0.5762
CRC0306	TDS	Malignant	73	Male	IV	216.7	24126160	91.73	42	94.4163	91.1091	2.08799	1.0437	0.611
CRC0307	TDS	Malignant	77	Male	IV	161.2	29235300	91.88	42	94.3894	91.0088	2.28489	1.2708	0.6741
CRC0308	TDS	Malignant	89	Female	III	152.8	20732081	91.84	41	94.7143	91.4477	1.78291	0.8994	0.5641
CRC0309	IVD	Benign	59	Male	NA	17.2	25764586	92.59	41	94.683	91.0854	2.67562	1.0996	0.6309
CRC0310	IVD	Benign	54	Male	NA	18.6	23283012	93.03	41	94.58	91.1712	2.50714	1.0178	0.6042
CRC0311	IVD	Benign	74	Female	NA	15.3	28087137	93.27	41	94.4836	91.4459	3.2854	1.2032	0.6583
CRC0312	IVD	Benign	57	Male	NA	23	21055479	92.74	41	94.7208	91.1885	2.25431	0.904	0.5656
CRC0313	IVD	Benign	64	Male	NA	5.4	24000414	93.07	41	94.9315	91.5505	2.17328	1.0483	0.614
CRC0314	IVD	Benign	47	Male	NA	20.4	20340626	92.92	42	94.9225	91.2172	2.02132	0.8859	0.5581
CRC0315	IVD	Benign	51	Male	NA	15.2	22605551	92.86	42	94.4742	90.8924	2.33925	0.9717	0.588
CRC0316	IVD	Benign	79	Male	NA	4.4	26033589	93.1	41	94.625	90.8607	2.69382	1.1253	0.6371
CRC0317	IVD	Malignant	60	Male	III	165.4	25292614	91.65	42	94.3745	91.1827	1.8502	1.1048	0.63
CRC0318	IVD	Malignant	72	Female	III	92.7	26130739	92.07	42	94.7348	91.6155	1.99696	1.1409	0.6414
CRC0319	IVD	Malignant	66	Female	II	94.3	25819407	91.95	42	93.5727	91.1003	1.55616	1.1205	0.6353
CRC0320	IVD	Benign	85	Female	NA	10.4	25650728	91.91	42	94.7536	91.8099	1.802	1.1085	0.6302
CRC0321	IVD	Benign	80	Male	NA	14.3	23000014	92.02	42	94.7923	91.4457	1.77213	1.0116	0.6014
CRC0322	IVD	Malignant	82	Male	III	105.9	23342283	91.58	42	94.326	91.1473	1.91629	1.0065	0.5993
CRC0323	IVD	Benign	81	Male	NA	23.5	24883368	91.75	42	94.6579	91.6395	1.96457	1.0926	0.6261
CRC0324	IVD	Benign	48	Male	NA	7.2	21448576	91.35	42	94.5732	91.0195	1.85262	0.9219	0.5709
CRC0325	IVD	Benign	60	Female	NA	34.4	19112875	91.49	41	94.8828	91.5626	1.62789	0.8134	0.5309
CRC0326	IVD	Benign	78	Male	NA	13.9	27034509	91.03	42	94.5436	90.9947	1.91844	1.1646	0.6466
CRC0327	IVD	Malignant	71	Male	II	82.8	25482550	91.89	42	94.5807	91.4888	1.94531	1.1236	0.6341
CRC0328	IVD	Malignant	63	Female	III	118.3	29257329	91.46	42	94.8015	91.5374	2.03364	1.2496	0.6663
CRC0329	IVD	Benign	60	Male	NA	14.8	25678750	91.49	42	94.4637	91.1011	1.92732	1.1198	0.6322
CRC0330	IVD	Benign	79	Male	NA	27.4	27871195	91.6	42	94.6429	91.5686	1.97381	1.2187	0.6615
CRC0331	IVD	Benign	53	Male	NA	4.1	21383658	91.14	41	94.7697	91.294	1.81744	0.9173	0.5696
CRC0332	IVD	Malignant	82	Female	III	122.5	27571459	91.72	42	94.7566	91.8601	1.90374	1.2044	0.6569
CRC0333	IVD	Benign	70	Male	NA	16.7	28787362	91.57	42	94.5341	91.3999	2.14888	1.2484	0.6673
CRC0334	IVD	Malignant	62	Female	III	130.9	24632287	91.79	42	94.6518	91.6602	1.9934	1.0687	0.6192
CRC0335	IVD	Malignant	43	Female	III	137.2	25387251	91.52	42	94.5328	91.6755	2.25576	1.0884	0.6244
CRC0336	IVD	Malignant	63	Male	III	144.1	26727352	91.52	42	94.763	91.3481	2.16717	1.169	0.6484
CRC0337	IVD	Malignant	61	Female	I	31	30002011	91.7	42	94.4972	91.5571	2.20428	1.2819	0.6774
CRC0338	IVD	Malignant	25	Male	III	156.3	23101183	91.28	42	94.4313	91.0482	2.03371	0.9969	0.5943
CRC0339	IVD	Malignant	67	Male	III	30	24565459	91.48	42	94.4025	91.0774	2.12844	1.0643	0.6184
CRC0340	IVD	Malignant	66	Female	III	99.6	27874699	91.68	42	94.6183	91.7022	2.0709	1.2052	0.6576
CRC0341	IVD	Benign	53	Male	NA	12	24549314	91.47	42	94.5071	91.2402	1.94993	1.0761	0.6205
CRC0342	IVD	Benign	73	Female	NA	23.2	26262836	91.62	42	94.7147	91.6355	2.08478	1.1219	0.6342
CRC0343	IVD	Benign	70	Male	NA	21.4	26702196	91.73	42	94.5508	91.2383	2.02272	1.1735	0.6468
CRC0344	IVD	Malignant	59	Male	I	43.7	24670181	91.75	42	94.4672	91.4015	2.08704	1.0948	0.6271
CRC0345	IVD	Malignant	82	Female	II	68.2	26921230	91.88	42	94.7395	91.6468	2.13276	1.159	0.646
CRC0346	IVD	Malignant	82	Male	III	113.8	29372200	92.07	41	94.5549	91.032	2.4212	1.2855	0.679
CRC0347	IVD	Benign	61	Male	NA	2.5	21840870	91.73	42	94.4579	91.008	2.0348	0.9478	0.5791
CRC0348	IVD	Malignant	70	Male	III	126.4	24927654	91.95	42	94.4674	91.4348	2.05428	1.1082	0.6319
CRC0349	IVD	Benign	56	Male	NA	18.4	27221514	91.92	42	94.4795	91.2226	2.08325	1.2012	0.6534
CRC0350	IVD	Malignant	56	Male	III	133.9	22559457	91.83	42	94.5921	90.9324	2.35858	0.991	0.5947
CRC0351	IVD	Malignant	68	Female	III	140.2	24106993	91.91	42	94.5556	91.697	1.88487	1.0517	0.6129
CRC0352	IVD	Malignant	42	Male	I	59.5	22309642	91.68	42	94.438	91.2789	2.39673	0.9737	0.5879
CRC0353	IVD	Benign	72	Female	NA	47.6	23558402	91.8	42	94.8585	91.8658	1.89108	1.0119	0.6012
CRC0354	IVD	Benign	62	Male	NA	10.6	23784259	91.85	42	94.5852	91.4553	1.92795	1.0394	0.6103
CRC0355	IVD	Benign	53	Female	NA	10.6	27177664	91.01	42	94.4012	91.2809	1.86393	1.1164	0.6277
CRC0356	IVD	Malignant	58	Female	III	149.7	24236680	91.87	42	94.6583	91.8954	1.7691	1.058	0.6163
CRC0357	IVD	Malignant	66	Female	IV	184.6	21468925	91.8	42	94.8152	91.8762	1.75355	0.9321	0.5752
CRC0358	IVD	Benign	78	Male	NA	36.6	21348490	91.66	41	94.6467	91.4852	1.9731	0.9325	0.5759
CRC0359	IVD	Benign	60	Female	NA	24.3	25156571	91.62	42	94.9397	91.8319	2.04684	1.0874	0.6246
CRC0360	IVD	Benign	38	Male	NA	15.4	23765052	91.48	42	94.5727	91.1731	1.88909	1.0322	0.6074
CRC0361	IVD	Benign	59	Male	NA	21.2	21849443	90.86	42	94.5283	91.0996	1.73582	0.9389	0.5772
CRC0362	IVD	Benign	51	Female	NA	28.6	27328092	91.22	42	94.7047	91.5003	1.99111	1.1648	0.6463
CRC0363	IVD	Benign	64	Female	NA	19	22664893	91.66	42	94.8055	91.8404	1.69298	0.9783	0.5901
CRC0364	IVD	Malignant	84	Male	II	89.5	24280172	91.7	42	94.422	91.1857	2.11084	1.0633	0.6174
CRC0365	IVD	Benign	36	Female	NA	38.2	23161538	91.54	42	94.6287	91.2515	1.69128	0.9862	0.5911
CRC0366	IVD	Benign	49	Male	NA	11.6	22205901	91.94	42	94.7404	91.1908	1.72514	0.9908	0.5943
CRC0367	IVD	Malignant	64	Male	III	163.2	19760899	91.8	42	94.3874	91.2952	1.75419	0.8709	0.5519
CRC0368	IVD	Benign	51	Female	NA	20.2	20192348	92.02	42	94.2573	91.5772	1.78773	0.8604	0.5482
CRC0369	IVD	Benign	66	Female	NA	22.2	22641471	92.06	42	94.6255	91.6191	1.82257	0.9588	0.5826
CRC0370	IVD	Benign	70	Male	NA	6.1	19921441	91.9	42	94.4352	91.1918	1.76083	0.8662	0.5507
CRC0371	IVD	Benign	57	Female	NA	45.2	19695955	92.03	41	94.5222	91.6991	1.7	0.8334	0.5385
CRC0372	IVD	Benign	59	Male	NA	25.4	20649919	91.87	42	94.3981	91.271	1.70422	0.8895	0.5594
CRC0373	IVD	Benign	69	Male	NA	33.4	19436407	91.87	42	94.1191	91.1387	1.90971	0.8416	0.5402
CRC0374	IVD	Malignant	73	Male	III	88.4	22704287	91.98	41	94.2579	91.0826	1.86598	0.9875	0.5946
CRC0375	IVD	Malignant	50	Male	IV	237.8	20265650	91.74	42	94.1924	90.9592	1.81748	0.8686	0.5515
CRC0376	IVD	Malignant	85	Male	II	100.1	30328393	91.85	42	94.2978	91.3256	2.19757	1.3142	0.6854
CRC0377	IVD	Benign	71	Male	NA	19.2	24680002	92.33	42	94.4433	91.3057	1.9667	1.0685	0.6196
CRC0378	IVD	Benign	76	Female	NA	23.4	23127236	92.05	42	94.4603	91.3493	1.95111	0.974	0.5886
CRC0379	IVD	Benign	42	Male	NA	31.2	23578226	92.11	42	94.3032	91.02	2.17639	1.0068	0.5993
CRC0380	IVD	Benign	64	Male	NA	39.2	25655608	92.28	41	94.5361	91.6258	1.97769	1.1136	0.6336
CRC0381	IVD	Malignant	68	Female	III	101.5	23639283	91.97	42	94.538	91.7054	1.96173	1.0041	0.5987
CRC0382	IVD	Malignant	67	Female	I	21	24214001	92.37	41	94.4012	91.441	2.24097	1.0302	0.609
CRC0383	IVD	Benign	76	Male	NA	17.4	27402578	92.15	42	94.2406	91.0985	2.21444	1.1978	0.6564
CRC0384	IVD	Benign	68	Male	NA	16.4	21550891	92.08	41	94.0541	91.428	1.72045	0.9315	0.576
CRC0385	IVD	Malignant	54	Female	III	115.3	29342003	91.9	41	94.5792	91.7693	2.17379	1.2487	0.6698
CRC0386	IVD	Benign	58	Male	NA	14.6	25355763	92.21	42	94.729	91.3817	2.24509	1.0931	0.6253
CRC0387	IVD	Benign	71	Female	NA	32.4	26612974	92.21	41	94.3244	91.8072	2.28143	1.1277	0.6379
CRC0388	IVD	Benign	33	Female	NA	14.5	24616581	92.06	42	94.3382	91.7014	2.46553	1.0202	0.6039
CRC0389	IVD	Benign	52	Female	NA	24.4	22859696	92.08	41	94.4854	91.552	1.71323	0.9642	0.5868
CRC0390	IVD	Malignant	44	Male	II	60.7	22908106	92.27	42	94.3215	91.3855	1.97244	0.9957	0.5958
CRC0391	IVD	Malignant	85	Male	IV	248.3	23918194	92.3	41	94.0693	91.458	2.0628	1.0495	0.6148
CRC0392	IVD	Benign	51	Male	NA	17.6	24678686	92.24	41	94.4475	91.3414	2.0886	1.0676	0.62
CRC0393	IVD	Benign	64	Male	NA	41.8	23586039	91.91	41	94.1602	91.1461	1.90548	1.027	0.6073
CRC0394	IVD	Malignant	51	Male	III	124.1	25791339	92.12	41	94.1587	91.1341	1.92827	1.1259	0.6379
CRC0395	IVD	Malignant	90	Male	III	131.8	27129042	92.21	41	94.0446	91.1216	2.1793	1.1772	0.6528
CRC0396	IVD	Malignant	64	Female	II	91.8	22712542	91.99	42	94.2828	91.5864	1.73708	0.9769	0.5881
CRC0397	IVD	Benign	53	Male	NA	8.8	23670681	92.18	41	93.9499	91.38	1.98282	1.0199	0.605
CRC0398	IVD	Benign	38	Male	NA	14.6	23717145	92.09	41	93.9703	91.1623	2.05377	1.0099	0.6017
CRC0399	IVD	Malignant	72	Female	III	138.6	27064413	92.4	41	94.2948	91.62	2.0963	1.1603	0.6472
CRC0400	IVD	Malignant	77	Female	IV	194.2	23662407	92.43	42	94.5378	91.6389	1.96298	1.0067	0.5999
CRC0401	IVD	Benign	65	Male	NA	15.2	19494449	92.16	42	93.9224	91.0745	1.74374	0.8294	0.5329
CRC0402	IVD	Malignant	74	Male	III	145.9	21637867	91.76	42	94.3704	91.1246	1.91063	0.9298	0.572
CRC0403	IVD	Malignant	55	Male	IV	232.9	21968972	92.4	42	94.2097	91.062	1.92052	0.9468	0.5798
CRC0404	IVD	Benign	50	Male	NA	12.2	24387420	92.24	41	94.3057	91.3171	1.99186	1.0582	0.6167
CRC0405	IVD	Benign	76	Female	NA	13	19604421	92.2	41	94.4619	91.6552	1.83345	0.8252	0.5354
CRC0406	IVD	Benign	68	Male	NA	23.5	25419718	92.46	42	94.1025	90.8987	2.35949	1.1031	0.6296
CRC0407	IVD	Malignant	51	Female	III	158.7	23614145	92.23	42	94.6206	91.6051	1.87712	0.9973	0.5952
CRC0408	IVD	Malignant	78	Male	IV	205.4	22087427	92.41	42	94.3162	91.424	2.01124	0.9613	0.5847
CRC0409	IVD	Malignant	69	Male	III	95.2	25891941	92.28	41	94.2283	91.6178	2.09469	1.1229	0.636
CRC0410	IVD	Malignant	55	Female	III	107.8	24072147	92.34	42	94.5317	91.6792	1.9377	1.0411	0.6111
CRC0411	IVD	Benign	30	Male	NA	22.4	22336186	92.29	41	94.285	91.1811	2.01205	0.9772	0.5909
CRC0412	IVD	Benign	66	Male	NA	14.5	22681003	92.21	42	94.2985	91.3793	1.955	0.9803	0.5912
CRC0413	IVD	Benign	64	Female	NA	17.5	23990100	92.39	41	94.2556	91.5599	2.04527	1.0376	0.6104
CRC0414	IVD	Benign	71	Male	NA	18.4	22254162	91.87	42	94.4037	91.6606	1.85859	0.9506	0.5813
CRC0415	IVD	Benign	67	Male	NA	9.1	24619299	92.16	41	94.4778	91.5937	1.94118	1.0678	0.6204
CRC0416	IVD	Malignant	54	Male	IV	219.6	26793664	91.72	41	94.2884	91.2011	2.09441	1.1266	0.6358
CRC0417	IVD	Malignant	82	Male	III	120.7	23485987	92.16	41	94.2444	91.3832	1.88563	1.0168	0.6038
CRC0418	IVD	Benign	64	Female	NA	10.3	27020127	92.09	42	94.4163	91.4399	2.11883	1.1534	0.6435
CRC0419	IVD	Benign	41	Female	NA	11.3	26236386	92.07	42	94.4772	91.7152	2.10053	1.1135	0.6328
CRC0420	IVD	Benign	55	Female	NA	13.5	25668330	92.13	41	94.4893	91.7524	2.12673	1.1038	0.631
CRC0421	IVD	Malignant	60	Male	III	128.9	30835547	91.03	42	93.7969	91.0488	1.98768	1.2515	0.663
CRC0422	IVD	Malignant	50	Male	I	36.7	23150161	95.19	41	94.5572	91.1395	3.41376	0.9776	0.5915
CRC0423	IVD	Benign	48	Male	NA	12.5	21944161	95.14	40	94.7009	91.1232	3.5003	0.9105	0.5674
CRC0424	IVD	Benign	64	Male	NA	17.4	27722762	95.32	41	94.629	90.963	3.89237	1.1873	0.6552
CRC0425	IVD	Benign	61	Male	NA	14.1	28710612	95.36	41	94.4331	90.8535	3.85466	1.208	0.6597
CRC0426	IVD	Benign	32	Female	NA	23.1	21981366	94.39	41	95.0929	91.1102	3.67121	0.8767	0.5547
CRC0427	IVD	Benign	64	Female	NA	26.1	22074508	95.2	40	94.8647	91.433	3.50421	0.9164	0.5698
CRC0428	IVD	Malignant	73	Female	I	42.2	28908584	95.31	41	94.8353	91.1543	3.8094	1.229	0.6648
CRC0429	IVD	Malignant	65	Female	III	134.3	29534753	94.98	41	94.6495	91.1066	3.6792	1.2395	0.6658
CRC0430	IVD	Malignant	73	Female	I	38.1	25534607	95.36	41	94.7985	91.1004	3.82474	1.0673	0.6196
CRC0431	IVD	Malignant	67	Male	II	79.3	27599271	94.91	41	94.6857	90.6002	4.15644	1.1593	0.6463
CRC0432	IVD	Malignant	71	Female	III	142.1	24055408	95.23	41	94.346	91.2322	3.86174	0.9971	0.5978
CRC0433	IVD	Malignant	37	Male	II	105.2	28907360	95.4	41	94.3451	90.8429	4.02165	1.2283	0.6651
CRC0434	IVD	Malignant	40	Male	I	42.5	26185356	95.23	41	94.568	90.8105	3.70328	1.1131	0.6337
CRC0435	IVD	Malignant	81	Male	III	150.4	26735942	94.71	41	94.4939	90.6405	3.58962	1.1064	0.6321
CRC0436	IVD	Malignant	73	Male	III	167.8	26208365	95.14	41	94.7099	91.2566	3.53515	1.1172	0.6351
CRC0437	IVD	Malignant	71	Male	III	219.8	29327297	95.02	41	94.5112	90.528	3.91721	1.2174	0.6626
CRC0438	IVD	Malignant	72	Female	I	66.5	34550464	92.29	41	94.2239	91.3829	2.1785	1.5015	0.7269
CRC0439	IVD	Malignant	57	Male	IV	90.1	26377135	92.43	41	94.246	91.3082	2.14157	1.1496	0.6443
CRC0440	IVD	Malignant	68	Male	I	64.2	24321657	92	41	94.1437	90.9477	2.03421	1.0452	0.6128
CRC0441	IVD	Malignant	63	Female	II	18	25899581	92.4	42	94.3115	91.5605	1.96706	1.102	0.6298
CRC0442	EVD	Malignant	73	Male	I	45	21556682	94.99	41	95.7733	90.7005	1.72923	0.8912	0.559
CRC0443	EVD	Malignant	64	Male	II	89.7	23667831	95.2	41	95.7672	91.1557	1.73322	0.9812	0.5918
CRC0444	EVD	Malignant	74	Female	IV	212.3	26566656	95.29	41	95.8449	91.035	1.94237	1.0721	0.6203
CRC0445	EVD	Malignant	55	Male	I	61.8	24931653	95.46	41	95.6702	90.9179	1.97916	1.0424	0.6109
CRC0446	EVD	Malignant	71	Male	III	130.6	26346576	95.43	41	95.8549	91.0359	1.86323	1.0703	0.6185
CRC0447	EVD	Malignant	61	Male	I	35.3	19203116	95.18	41	95.656	90.8712	1.60994	0.7874	0.518
CRC0448	EVD	Malignant	74	Male	III	130.6	24036836	95.13	41	95.7935	90.8216	1.7976	0.9894	0.5939
CRC0449	EVD	Malignant	68	Female	III	89.7	25585435	95.02	41	95.8796	91.0684	1.88741	1.0208	0.6031
CRC0450	EVD	Malignant	72	Male	IV	212.3	25509159	95.12	41	95.8637	90.6533	1.82102	1.0434	0.6101
CRC0451	EVD	Malignant	56	Male	I	33.8	15669226	95.29	41	95.7077	91.0369	1.47826	0.647	0.4548
CRC0452	EVD	Malignant	76	Male	III	145.3	24231469	95.28	41	95.9304	90.9357	1.7936	1.0061	0.5984
CRC0453	EVD	Malignant	65	Male	II	65.3	22800658	95.26	41	95.779	90.9132	1.77561	0.938	0.5764
CRC0454	EVD	Malignant	61	Female	IV	185.7	23420411	95.36	41	96.0835	90.8397	1.95448	0.9608	0.584
CRC0455	EVD	Malignant	34	Male	IV	228.4	16481551	95.17	41	95.6891	90.8937	1.5019	0.6883	0.4749
CRC0456	EVD	Malignant	78	Male	III	112.5	25333726	94.9	41	95.472	90.678	1.92698	1.0265	0.6066
CRC0457	EVD	Malignant	72	Male	II	92.1	24687179	94.58	41	95.5395	90.6392	1.63349	1.01	0.6004
CRC0458	EVD	Malignant	73	Male	I	28.1	28381567	94.68	41	95.6531	90.1395	2.15514	1.1615	0.6464
CRC0459	EVD	Malignant	67	Male	I	38.7	27225995	94.26	41	95.342	90.1111	1.9316	1.0853	0.6247
CRC0460	EVD	Malignant	65	Male	III	155.8	18418928	94.06	41	95.5114	90.8083	1.42383	0.764	0.5074
CRC0461	EVD	Malignant	69	Male	IV	196.5	20841085	92.97	41	95.6483	90.7853	1.45534	0.8367	0.5371
CRC0462	EVD	Malignant	56	Male	II	76.2	28026495	92.61	41	95.2649	90.5294	1.8578	1.1194	0.6359
CRC0463	EVD	Malignant	52	Female	II	81.5	24855225	93.72	41	95.6628	90.8854	1.89976	0.9681	0.5869
CRC0464	EVD	Malignant	46	Male	II	94.8	23561216	93.46	41	95.1316	90.6023	1.99094	0.9728	0.5894
CRC0465	EVD	Malignant	77	Female	III	167.3	29074570	92.88	42	95.6849	90.3603	2.00108	1.1107	0.6275
CRC0466	EVD	Malignant	46	Female	II	68.9	28598880	92.72	41	95.2896	90.9188	1.91064	1.1381	0.6418
CRC0467	EVD	Malignant	56	Male	III	132.7	24814283	92.78	41	95.2385	90.6418	1.9858	1.0059	0.601
CRC0468	EVD	Malignant	74	Male	IV	241.8	26538820	93.68	41	95.3198	90.7591	1.78133	1.0723	0.6185
CRC0469	EVD	Malignant	67	Male	II	85.2	22714366	95.63	41	95.6381	90.6661	2.68439	0.9007	0.5631
CRC0470	EVD	Malignant	67	Male	III	119.4	20255784	96.18	42	95.5655	90.3194	2.13924	0.8185	0.5305
CRC0471	EVD	Malignant	52	Male	I	57.6	20324949	96.26	42	95.8024	90.7567	2.24924	0.8295	0.5332
CRC0472	EVD	Malignant	70	Male	II	76.3	17219435	95.16	42	95.7618	90.1635	1.9532	0.6796	0.471
CRC0473	EVD	Malignant	66	Male	III	138.2	26480446	94.94	41	95.5504	90.8651	2.01601	1.0907	0.6254
CRC0474	EVD	Malignant	79	Male	IV	257.3	26968731	93.98	41	95.7698	90.5201	1.95942	1.0738	0.6163
CRC0475	EVD	Malignant	64	Female	III	141.9	24403624	95.14	41	95.6558	91.0657	2.16542	0.9999	0.5966
CRC0476	EVD	Malignant	54	Female	IV	205.6	23006992	95.22	41	95.7401	91.1622	1.93623	0.9169	0.5681
CRC0477	EVD	Malignant	56	Male	II	72.1	20349981	95.16	41	95.4504	90.4775	1.93538	0.8288	0.5346
CRC0478	EVD	Malignant	75	Male	III	126.8	25232404	94.9	41	95.5701	90.458	2.12039	1.0349	0.6081
CRC0479	EVD	Malignant	53	Female	III	102.3	19232196	94.82	41	96.0067	91.3783	1.65992	0.7844	0.5154
CRC0480	EVD	Malignant	65	Male	II	99.3	26205267	95.08	41	95.6299	90.5812	2.12634	1.0889	0.6246
CRC0481	EVD	Malignant	58	Male	II	61.7	24227978	94.28	43	95.5513	90.9171	2.37327	0.9708	0.5753
CRC0482	EVD	Malignant	61	Female	IV	179.4	22433426	94.4	42	96.0009	91.4864	2.31333	0.8985	0.5547
CRC0483	EVD	Malignant	58	Female	II	87.4	21607456	94.43	43	95.7683	91.0083	2.32293	0.8482	0.5334
CRC0484	EVD	Malignant	70	Male	III	108.7	15918573	94.48	42	95.6763	91.0259	1.86027	0.653	0.4526
CRC0485	EVD	Malignant	77	Male	III	134.5	22138967	94.74	42	95.8903	91.3045	2.25393	0.9017	0.5557
CRC0486	EVD	Malignant	73	Female	I	37.1	20031415	93.79	43	95.485	91.2634	2.32605	0.7851	0.5087
CRC0487	EVD	Malignant	27	Male	III	123.6	19389185	94.64	42	95.4756	90.9254	2.27372	0.7701	0.5053
CRC0488	EVD	Malignant	57	Male	II	79.6	17202575	94.41	43	95.6947	91.1347	1.99203	0.7014	0.4724
CRC0489	EVD	Malignant	52	Female	I	22.5	19431947	94.56	42	95.8032	91.4042	2.12009	0.7695	0.5033
CRC0490	EVD	Malignant	64	Female	II	74.8	21286036	94.69	43	95.7105	91.2279	2.20238	0.8598	0.5357
CRC0491	EVD	Malignant	60	Male	I	41.9	23482043	94.35	43	95.4943	90.8609	3.2125	0.9521	0.5688
CRC0492	EVD	Malignant	60	Female	II	82.3	27392477	92.66	46	95.0552	90.4324	3.18291	1.0486	0.5526
CRC0493	EVD	Malignant	53	Male	IV	221.9	23823779	93.9	43	95.4154	90.6733	2.23532	0.9271	0.5538
CRC0494	EVD	Malignant	62	Male	III	97.8	21868026	94.5	43	95.5875	90.5157	2.41576	0.8809	0.5456
CRC0495	EVD	Malignant	56	Male	I	34.5	14970676	94.19	44	95.6597	90.6044	1.98724	0.6075	0.4235
CRC0496	EVD	Malignant	78	Male	IV	234.7	19347361	92.6	43	95.4201	90.3806	1.90257	0.7524	0.4862
CRC0497	EVD	Malignant	66	Male	I	47.7	21238307	94.27	44	95.4497	90.0853	2.48164	0.8521	0.5239
CRC0498	EVD	Malignant	53	Male	I	48.6	23289487	93.84	42	95.4803	90.9036	3.76936	0.9181	0.5603
CRC0499	EVD	Malignant	46	Male	IV	201.2	24367440	93.52	41	95.2177	90.7404	2.17553	0.9623	0.5809
CRC0500	EVD	Malignant	57	Female	III	152.1	16026623	93.85	42	95.6226	91.0674	1.89018	0.6361	0.4453
CRC0501	EVD	Malignant	76	Male	IV	172.3	23669226	93.58	43	95.3428	90.3439	2.31442	0.9394	0.5641
CRC0502	EVD	Malignant	59	Male	III	117.9	20894083	93.88	42	95.3168	90.8094	2.0696	0.8331	0.5225
CRC0503	EVD	Malignant	54	Male	I	39.3	23478060	94.78	42	95.5367	90.7416	2.30376	0.9438	0.5705
CRC0504	EVD	Malignant	57	Female	I	73.5	17884259	93.96	43	95.5578	90.6879	1.92972	0.6981	0.4721
CRC0505	EVD	Malignant	67	Male	II	91.5	21798328	94.58	42	95.3109	90.9	2.22948	0.867	0.5418
CRC0506	EVD	Malignant	76	Male	II	66.4	21509356	94.62	42	95.4186	90.9179	2.1437	0.8748	0.5481
CRC0507	EVD	Malignant	68	Male	II	88.7	28943321	93.41	42	95.2023	89.8883	2.38784	1.1354	0.6326
CRC0508	EVD	Malignant	49	Female	II	77.9	18004689	94.61	42	95.7086	91.4517	2.09402	0.7036	0.4765
CRC0509	EVD	Malignant	51	Female	II	96.2	21442485	95.02	43	95.9759	91.7358	2.22025	0.8133	0.5193
CRC0510	EVD	Malignant	51	Male	II	63.5	16895756	94.69	43	95.5934	90.7603	2.11768	0.6852	0.4665
CRC0511	EVD	Malignant	83	Female	III	161.4	19602419	94.63	42	95.7276	91.1764	1.90652	0.7739	0.5066
CRC0512	EVD	Malignant	82	Female	II	84.1	22074301	94.91	42	95.6289	91.2792	2.16363	0.8764	0.547
CRC0513	EVD	Malignant	57	Female	I	29.5	22708427	95.02	42	95.8444	91.3861	2.22034	0.887	0.5504
CRC0514	EVD	Malignant	66	Female	IV	188.7	18635269	94.66	43	95.859	91.2932	2.11381	0.7173	0.4797
CRC0515	EVD	Malignant	57	Female	III	129.8	19530510	95.22	42	95.8128	91.2927	2.05506	0.7765	0.509
CRC0516	EVD	Malignant	65	Female	III	136.7	18755091	94.52	42	95.6767	90.9098	2.07678	0.7215	0.4835
CRC0517	EVD	Malignant	67	Female	III	91.2	20355046	94.38	42	95.6763	91.0761	2.15766	0.812	0.5243
CRC0518	EVD	Malignant	58	Female	II	78.3	20302616	94.9	42	95.8653	91.2798	2.29362	0.7955	0.5155
CRC0519	EVD	Malignant	60	Male	IV	207.5	17073249	94.87	42	95.3644	90.9498	1.9747	0.697	0.4745
CRC0520	EVD	Malignant	47	Male	III	104.6	24082758	94.74	43	95.5174	90.6191	2.24598	0.9691	0.5753
CRC0521	EVD	Malignant	61	Male	II	73.6	19852457	94.81	42	95.6573	91.0185	2.19046	0.7802	0.5078
CRC0522	EVD	Malignant	54	Male	III	143.8	21695379	94.82	42	95.499	90.7824	2.38121	0.8664	0.5435
CRC0523	EVD	Benign	45	Female	NA	27.2	27430546	94.64	41	95.1323	91.4092	1.88264	1.1442	0.6424
CRC0524	EVD	Benign	29	Male	NA	1.5	22934552	94.75	41	94.8074	91.2088	1.80964	0.9891	0.5946
CRC0525	EVD	Benign	23	Female	NA	55.4	21356653	94.78	41	93.5296	91.7261	2.16069	0.864	0.5495
CRC0526	EVD	Benign	37	Male	NA	19.2	21877244	94.27	41	91.0532	90.6763	6.80081	0.8265	0.5312
CRC0527	EVD	Benign	43	Female	NA	39.8	25884083	94.7	41	94.9031	91.0785	2.60584	1.0535	0.6139
CRC0528	EVD	Benign	74	Female	NA	12.7	20782778	94.79	41	95.1626	91.3177	1.9293	0.851	0.5441
CRC0529	EVD	Benign	55	Female	NA	45.1	24260951	94.85	41	95.2764	91.0966	2.09835	1.0061	0.5991
CRC0530	EVD	Benign	47	Female	NA	8.3	22233903	94.72	41	95.1664	91.4128	2.02285	0.885	0.5573
CRC0531	EVD	Benign	71	Female	NA	34.2	25257314	94.96	41	95.075	91.3818	2.31087	1.0172	0.6039
CRC0532	EVD	Benign	45	Female	NA	33.6	24827130	94.46	41	94.8495	90.9557	2.16505	1.0069	0.5992
CRC0533	EVD	Benign	56	Male	NA	22.6	23940937	94.85	41	94.8593	91.1022	2.19721	1.0087	0.5995
CRC0534	EVD	Benign	30	Male	NA	14.2	23428130	94.96	41	94.7463	90.7018	2.14242	0.9707	0.5874
CRC0535	EVD	Benign	41	Female	NA	14.3	24239435	94.32	41	95.4557	91.0011	2.0873	0.9712	0.5876
CRC0536	EVD	Benign	59	Female	NA	6.5	20243426	94.55	41	95.2646	91.3553	1.71224	0.8175	0.5294
CRC0537	EVD	Benign	49	Male	NA	41.2	23468468	94.95	41	94.9517	90.7774	2.04969	0.9745	0.5881
CRC0538	EVD	Benign	68	Male	NA	28.2	23278453	94.78	42	95.0691	90.7521	1.94022	0.971	0.5867
CRC0539	EVD	Benign	59	Male	NA	3.8	24886556	94.98	41	95.3355	90.8521	1.88893	1.0332	0.608
CRC0540	EVD	Benign	45	Female	NA	16.9	19981760	94.63	42	95.2372	91.0362	1.63821	0.8055	0.5227
CRC0541	EVD	Benign	37	Male	NA	50.8	21816916	95.03	41	95.323	91.0063	2.22129	0.9071	0.5635
CRC0542	EVD	Benign	44	Female	NA	26.2	26366403	94.7	41	95.225	91.2181	2.046	1.0666	0.6172
CRC0543	EVD	Benign	41	Female	NA	48.8	26428405	94.53	42	95.472	91.0345	2.03497	1.0652	0.6136
CRC0544	EVD	Benign	24	Female	NA	37.2	23873461	94.88	41	95.2681	91.6588	2.1028	0.9474	0.5798
CRC0545	EVD	Benign	56	Female	NA	10.2	22067459	94.74	41	95.4101	91.1216	1.90695	0.8917	0.5608
CRC0546	EVD	Benign	57	Male	NA	2.7	20484337	94.42	42	95.0801	90.4388	1.86795	0.8437	0.5385
CRC0547	EVD	Benign	37	Female	NA	17.8	26490693	94.98	41	95.0817	90.7308	2.21723	1.064	0.6167
CRC0548	EVD	Benign	86	Male	NA	44.6	24041797	94.93	41	95.2302	91.1391	1.8674	0.9952	0.5964
CRC0549	EVD	Benign	47	Female	NA	25.6	22357854	95.26	41	95.3198	91.2412	2.01694	0.9133	0.5676
CRC0550	EVD	Benign	38	Female	NA	7.5	21010387	95	41	95.3463	91.2184	1.80444	0.837	0.5386
CRC0551	EVD	Benign	40	Female	NA	13.8	25367046	94.96	41	95.432	91.1672	3.87609	1.0242	0.6039
CRC0552	EVD	Benign	56	Female	NA	19.9	28022208	94.84	41	95.6065	91.3067	4.15539	1.1298	0.6361
CRC0553	EVD	Benign	66	Female	NA	31.6	21782120	95.15	41	95.263	91.293	3.51821	0.8665	0.5491
CRC0554	EVD	Benign	31	Female	NA	41.6	23344211	95.13	41	95.0467	91.0651	3.63517	0.9253	0.5708
CRC0555	EVD	Benign	74	Female	NA	36.8	22445436	95.18	41	95.2847	91.2602	3.44404	0.901	0.5624
CRC0556	EVD	Benign	34	Male	NA	5.2	30719668	95.4	41	94.9545	91.0041	3.91161	1.2547	0.6707
CRC0557	EVD	Benign	78	Female	NA	30.8	23392834	95.12	41	95.5029	91.192	3.57194	0.9537	0.5807
CRC0558	EVD	Benign	61	Female	NA	15.2	21388287	95.34	41	95.2713	91.1035	3.57853	0.8587	0.5457
CRC0559	EVD	Benign	72	Female	NA	69.2	23853574	95.24	41	95.0874	91.5466	3.63698	0.9309	0.5721
CRC0560	EVD	Benign	30	Male	NA	24.2	21669527	95.26	41	95.1286	90.7491	3.43811	0.8811	0.5546
CRC0561	EVD	Benign	67	Female	NA	18.1	24450037	95.18	41	95.3982	91.1698	3.68279	0.971	0.5868
CRC0562	EVD	Benign	65	Female	NA	20.9	25444716	95.32	41	95.3952	91.2128	3.58577	1.0068	0.5989
CRC0563	EVD	Benign	67	Female	NA	51.6	26429028	95.28	41	95.3647	91.3624	3.72771	1.063	0.616
CRC0564	EVD	Benign	55	Female	NA	14.9	21203351	95.36	41	95.2416	91.3415	3.5018	0.833	0.5357
CRC0565	EVD	Benign	59	Female	NA	9.5	21872134	95.29	40	94.8528	91.4523	3.90933	0.8762	0.5524
CRC0566	EVD	Benign	42	Female	NA	18.8	23057312	94.95	41	95.2502	91.5046	3.48713	0.9238	0.5701
CRC0567	EVD	Benign	79	Male	NA	17.7	23869956	95.02	41	95.341	91.2585	3.50459	0.9882	0.5933
CRC0568	EVD	Benign	72	Female	NA	17.2	27282922	95.23	41	95.303	91.3451	3.71355	1.0894	0.6252
CRC0569	EVD	Benign	24	Male	NA	10.8	24147068	95.36	41	95.1617	90.9041	3.48878	0.9751	0.5882
CRC0570	EVD	Benign	44	Male	NA	12.6	22480077	95.12	41	95.1803	91.2555	3.19121	0.9095	0.5647
CRC0571	EVD	Benign	42	Male	NA	21.8	23475351	95.07	41	95.1662	91.1037	3.45613	0.936	0.5744
CRC0572	EVD	Benign	43	Female	NA	13.7	26131927	94.92	41	95.0521	91.2038	3.52407	1.017	0.6008
CRC0573	EVD	Benign	49	Female	NA	1.3	21981433	94.91	41	95.2304	91.4496	3.39341	0.8631	0.5478
