# Supplementary material for: Leveraging cfDNA fragmentomic features for the early detection of colorectal cancer
Source: Front Immunol. 2026 Jan 28;17:1705156. doi: 10.3389/fimmu.2026.1705156 (PMC12891135; doi:10.3389/fimmu.2026.1705156)
Supplement: Supplementary Table 2 — Sensitivity and specificity at fixed specificity thresholds. [file Table2.xlsx]

## Sheet: Summary
Table 1. Sensitivity and specificity at fixed specificity thresholds.
Model	Fixed specificity	Actual specificity	Accuracy	AUC	Sensitivity	PPV	NPV
GLM	0.99	0.9804	0.6894	0.9588	0.5062	0.9762	0.5556
	0.95	0.9608	0.8788	0.9588	0.8272	0.971	0.7778
	0.9	0.8824	0.9015	0.9588	0.9136	0.925	0.8654
DNN	0.99	0.9804	0.5076	0.7151	0.2099	0.9444	0.4386
	0.95	0.9412	0.6288	0.7151	0.4321	0.9211	0.5106
	0.9	0.8824	0.6136	0.7151	0.4444	0.8571	0.5
